# Supplementary material for: Fruit Characteristics, Peel Nutritional Compositions, and Their Relationships with Mango Peel Pectin Quality
Source: Plants (Basel). 2021 Jun 4;10(6):1148. doi: 10.3390/plants10061148 (PMC8226707; doi:10.3390/plants10061148)
Supplement: Supplementary file 1 [file plants-10-01148-s001.zip]

Archive with 1 entries (1 files):
- plants-1235704-supplementary.pdf
